# Supplementary material for: Using genetic markers to unravel the origin of birds converging towards pre-migratory sites
Source: Sci Rep. 2018 May 29;8:8326. doi: 10.1038/s41598-018-26669-x (PMC5974135; doi:10.1038/s41598-018-26669-x)
Supplement: Supplementary file 2 — Supplementary DatasetLK [file 41598_2018_26669_MOESM2_ESM.zip]

Archive with 1 entries (1 files):
- LK_assign_genepop.txt
