# Supplementary material for: Using genetic markers to unravel the origin of birds converging towards pre-migratory sites
Source: Sci Rep. 2018 May 29;8:8326. doi: 10.1038/s41598-018-26669-x (PMC5974135; doi:10.1038/s41598-018-26669-x)
Supplement: Supplementary file 2 — Supplementary DatasetLK [file 41598_2018_26669_MOESM2_ESM.zip › LK_assign_genepop.txt]

#Raw genotype data from "Using genetic markers to unravel the origin of birds converging towards pre-migratory sites"
#Bounas et. al. 2018, Scientific Reports
#The dataset is in genepop format. Delete lines that start with the hash symbol (#) and it will be ready to input for most software
Lesser Kestrel msats
Fp5,	Fp31,	Fp79-4,	Fnd1.4,	Fnd1.8,	Fnd2.4,	Fnd2.6,	Fn1-11,	Fnd1.3,	Fnd2.3,	CL347,	Fnd1.7,	Fp86-2,	Fp46-1,	Fnd1.6,	Fp89
POP
A01,	105105	131135	137137	237239	190192	167167	207207	282364	202206	229233	111111	232234	142142	126130	332358	122126
A02,	105109	131139	131145	237239	180192	167167	207225	344360	200200	229231	115115	234236	142144	120126	318366	122124
A03,	105105	131139	131139	239239	182194	167167	217217	362364	200206	231233	111117	236236	140140	120126	314330	122122
A04,	105109	135139	141163	239239	192192	167169	217229	364364	206206	227231	117119	234238	140140	126130	310318	122122
A05,	105105	131141	131149	239239	192192	165169	211211	362364	200212	249249	113115	236238	142142	126126	314354	124126
A06,	105109	139139	129149	239241	192192	167169	217229	358376	200212	227227	111119	238238	140142	126126	318318	122122
A07,	099101	129139	147147	239239	190194	167167	211219	354362	200212	227227	111113	232236	140142	126126	306336	122124
A08,	105107	131139	151167	239241	190192	169169	213213	362362	200212	223231	109113	238238	140140	126126	314344	120122
A09,	105109	131131	149151	239239	190192	167167	207217	282362	206208	227235	109111	236236	140142	122126	310362	122122
A10,	109109	135139	147163	239241	190194	167169	211211	282362	200206	227229	111113	236236	142144	126126	332362	122126
A11,	105105	131139	153153	239239	192192	167167	207211	362364	198224	241245	115119	236236	140142	122132	342362	122126
A12,	105105	125139	139157	239239	192194	167169	211213	362364	198224	227233	111113	236240	142142	116126	314332	122122
A13,	105107	131131	139149	239239	180190	167167	213217	362364	198206	231235	111117	240240	140140	120126	314318	126126
A14,	101105	131143	129129	239239	192194	167169	207217	362362	202212	231231	115117	238238	142142	120126	334354	122124
A15,	105107	131135	131141	239239	190190	169169	219219	362364	200208	227239	107111	236236	140140	116126	314318	122122
A16,	103107	137137	149155	239239	188190	169169	211211	282370	200216	229235	109111	232236	142142	126126	322374	122124
A17,	099103	131135	131149	239239	192194	167169	215217	344364	200202	227237	113113	232240	140144	126126	310322	122122
A18,	105109	131139	153157	239239	190190	165167	211211	364364	198198	241247	107113	236238	142142	130136	320350	122122
A19,	105105	131139	141149	239241	190190	167167	215217	362364	200206	227231	113117	236236	140144	116140	314318	122124
A20,	103109	137137	155155	239241	192196	167169	207213	362364	206208	231233	117121	236238	140144	126130	310322	122126
A21,	105109	131135	137149	239239	180190	167167	207213	282362	200200	227235	109113	236236	140142	126126	314350	122126
A22,	101109	135139	139139	237239	190190	167169	209209	362364	200208	227231	107109	236240	142144	126132	314354	120126
A23,	105109	131131	131137	239241	182190	167169	207227	282282	206212	229231	111117	236238	140142	126132	306346	126126
A24,	101109	131131	147163	239239	188190	169169	207217	364364	206216	231231	111113	236238	140144	126126	310338	122124
A25,	105107	131131	149151	239239	190190	167169	211217	364364	200212	223231	117119	238238	140142	116118	318324	122124
A26,	105107	135139	133149	239239	192192	167169	207213	364364	196208	229233	113113	232238	142142	126126	344350	124124
A27,	105105	131139	129129	237239	190192	167169	207213	362362	202216	231237	109111	238238	140144	126126	308362	122122
A28,	101105	131137	129149	239239	190196	165167	209231	362362	198212	223227	113113	236240	140140	120126	314318	124126
A29,	105107	137139	147147	239241	190190	165167	207209	344364	200208	237237	107119	236236	140142	126126	344354	122124
A30,	105109	131131	153155	239241	190192	167169	213217	336362	200212	233237	107113	238238	140140	122126	286314	122122
A31,	105105	131139	147149	241243	190194	169169	207233	336362	200208	235241	111115	236238	142144	126126	318358	124126
A32,	107107	131139	147147	239239	190192	167167	211217	282362	206208	227233	113113	238238	140142	126126	318318	120122
A33,	105105	131139	137155	237239	190190	165167	201237	294362	200200	231235	107111	236236	140140	126126	354358	122122
A34,	105107	139139	145153	239239	190192	167167	217225	360364	202202	235237	107111	234236	140140	126126	318350	122126
A35,	105105	131141	143151	239241	190190	167169	217219	362364	200206	231233	117117	232240	142142	126126	310314	126126
A36,	105107	131139	149153	241241	190196	167171	207211	360362	200204	231231	113117	236236	142142	126132	314322	122122
A37,	105105	131131	141145	239239	190192	167167	219219	362364	202210	227245	109113	236238	140144	126126	314362	122122
A38,	105105	131135	147147	241241	190190	167169	207207	282344	198208	231233	107113	236236	142142	116126	318346	122122
A39,	107107	125137	137145	239241	192194	165167	209217	364364	198206	227231	113117	238238	140140	126126	350350	126126
A40,	101105	131137	143161	239243	192192	169169	207207	344362	198200	227235	109113	236236	140142	126126	330334	122122
A41,	105109	129131	145145	237239	190194	167167	213213	336364	200206	231233	107119	236236	140144	116120	314318	122126
A42,	105109	131139	129139	239239	190194	167167	207215	254364	206212	227227	113113	232238	140140	126126	310314	122126
A43,	105109	129131	131149	239239	190194	167169	217217	280362	198200	227233	109117	240240	140144	126126	310348	122124
A44,	105109	131139	149151	239241	182192	167169	211217	336364	206212	229231	111113	236240	142144	118126	318340	120124
POP
CR01,	105109	131137	153187	239239	190194	167169	207227	344364	198200	229229	109115	236238	144144	126126	322342	122126
CR02,	101109	131139	139145	239239	190190	165167	217217	344358	202206	229231	111113	232234	140144	116126	308342	122126
CR03,	105105	139139	131139	239239	182190	165167	225233	336362	200208	231231	107113	238238	142144	126126	320358	122124
CR04,	099107	131131	143145	239239	180192	165169	215215	358360	200200	231231	109115	236236	140140	126130	322362	122122
CR05,	101105	137139	149153	239239	180190	167169	215225	360360	202212	227231	111111	234236	140144	116130	314314	124126
CR06,	101109	131131	139153	239241	190192	167167	211217	344344	200206	245245	109109	234234	140140	126126	314342	122126
CR07,	107107	131139	145145	239239	188190	167169	207217	344364	200202	231233	111113	236238	140140	126126	322342	122122
CR08,	101105	131139	139145	239239	190192	167167	215217	344364	200200	237239	109113	236238	140144	116126	342342	122122
CR09,	105107	131137	139153	239239	190194	167169	207215	344360	198200	229229	111111	232238	142144	116126	310318	122126
CR10,	109109	131137	139153	239239	190190	167169	207219	282364	200212	231237	111113	236236	142142	126126	314342	122122
CR11,	101105	131139	139153	239239	190190	167169	219219	258364	206212	231249	113119	236236	140140	116126	318322	122126
CR12,	105107	131131	145153	239239	190190	167167	207213	344364	200206	229231	109111	236238	140144	126128	322334	126126
CR13,	105105	131139	153153	239239	190192	165167	207225	362362	202202	231235	109115	000000	140142	126126	310318	122124
CR14,	101109	131135	139153	239239	190192	167169	215215	258360	200208	247247	109113	234234	140140	126126	318318	122126
POP
L01,	105107	137137	141153	239239	182190	167167	217217	280344	198212	219235	113113	232238	140142	126126	322338	000000
L02,	105109	125131	143153	241241	190190	167167	201211	362378	202204	231243	111115	236236	142142	126126	318354	122122
L03,	105105	131137	147153	239241	190190	167167	201213	344362	202204	231233	115115	238238	140140	126126	322330	000000
L04,	105109	000000	137137	239241	182190	167169	209211	280378	206214	231239	113115	234236	142142	126126	314322	000000
L05,	105107	137139	143153	239241	190190	167167	207217	344344	198198	229239	113113	238240	140140	126130	322338	120122
L06,	105107	131139	137147	239241	192194	167169	219227	280344	198212	233235	111113	238238	140142	126132	000000	122122
L07,	103105	131139	141149	239239	190194	167169	207217	336362	206212	233235	113115	234238	142142	126126	314314	122126
L08,	107109	131139	147149	239239	182190	169169	217227	336362	206212	233235	113113	238238	140140	126126	322338	122126
L09,	105107	137139	153163	239241	194194	169169	209213	344362	198202	239239	111113	232238	140140	126132	320350	122122
L10,	103105	129135	139147	241241	182190	169169	207207	378378	198212	231239	115117	234234	140140	126130	330382	122124
L11,	099103	129135	139147	241241	182192	169169	207217	282282	212212	235239	111115	240242	140140	126132	314338	122122
POP
G01,	105109	139139	137151	239239	186190	167169	217219	362362	198210	227239	109113	230234	142144	116126	318362	120124
G02,	105105	131137	137151	239239	190192	167169	213217	354358	208212	227231	105109	236240	140142	126126	306314	120122
G03,	105109	131139	153157	239239	192192	167167	217217	354376	198208	227235	109113	234234	140140	126126	322338	122122
G04,	103105	131137	137151	239239	190190	167167	213217	282358	202208	227231	105109	236240	140142	126126	314366	120122
G05,	105105	139139	137143	239239	190192	167169	213219	362362	202206	227231	109113	238240	140142	120132	314314	122122
G06,	105109	131139	145145	239239	182192	169169	201217	362362	206212	000000	113113	234238	140144	120126	292350	122126
G07,	105105	131139	151159	239239	192194	167167	213219	258362	202212	231231	111119	236238	140140	126126	314320	122122
G08,	103109	131139	155157	239239	190194	167167	211211	344376	206212	227231	113113	234236	140142	126126	328346	122124
G09,	103105	131139	131157	239239	190192	167169	217219	258244	200200	227227	111113	236236	142142	126126	310314	122126
G10,	101109	131139	149153	239241	182192	167167	219219	344364	198212	231235	113113	232234	140142	126126	328362	122122
G11,	101109	131139	155155	239241	182192	167169	219219	364364	198208	235249	109113	232234	140142	122126	354362	122122
G12,	103105	131137	151151	239239	192192	167169	217219	348360	202212	219237	109115	236238	142144	126126	332354	122124
G13,	099101	133137	143157	239241	180192	167167	217217	362362	198208	245247	111113	236236	140140	126126	320324	122122
G14,	099109	137139	151153	239239	190192	167167	217217	354364	200208	231245	113113	234234	140140	126126	292346	122124
G15,	105109	131131	141153	239239	190190	167167	211211	258258	200204	237237	109111	238238	140140	126126	314324	122122
G16,	103105	129129	149151	239239	192192	165167	217237	344374	206208	235235	113121	236236	140140	126126	314316	122122
G17,	105107	129129	139149	239239	190192	165167	217237	344374	206212	235235	113121	236236	140140	126126	314316	122122
G18,	105107	131139	151157	239243	192194	167169	217217	258344	206212	231235	111113	236240	140140	126126	318320	122122
G20,	105105	137139	141155	241241	190192	169169	207213	358362	198198	231231	109111	236240	142142	126132	286314	122122
G21,	105105	131139	149151	239239	190190	167167	219219	344362	206212	219231	109113	236238	142142	116126	310324	120122
G22,	105105	131139	145151	239239	182190	167169	201219	282362	208212	229231	111113	234234	140140	130130	292318	122122
G23,	105109	131139	149151	239239	190190	167169	207219	344362	206206	227231	113117	238240	140142	120126	308314	120122
G24,	099105	131131	145151	239241	190190	167169	215217	000000	212212	227235	113113	238242	142142	126126	314358	122126
G25,	105105	139139	139151	239239	192192	167169	217217	362364	200206	227231	113115	238238	140142	126126	314318	122122
POP
K01,	103103	131139	139149	241241	182192	169169	219219	362368	202206	227231	111125	234240	140140	126126	314316	122122
K02,	105109	131135	151157	239239	190194	167167	215217	360362	200204	235247	111115	234238	140140	126126	308332	122122
K03,	103105	131131	149149	239241	190192	165167	219227	362364	198206	231231	113113	238240	140142	120126	304324	122122
K04,	101107	137137	147155	239241	190192	167169	207217	282364	202202	231231	111115	236236	140144	126130	314366	122122
K05,	101107	137139	143149	239239	190192	169169	207217	282364	200200	227231	111115	232238	140142	122126	324362	122122
K06,	105109	131137	141151	239239	190190	167169	201201	362372	200212	229231	109109	236236	140142	126132	342354	122126
K07,	099105	131139	143149	239239	190192	167169	201209	282362	198206	233235	113113	232238	140140	122126	308362	122122
K08,	103105	131137	151167	239241	190190	167167	211213	362364	204212	223237	109111	236240	144144	126126	310354	122122
K09,	099105	131137	141145	239241	180190	169169	213217	282364	202206	231233	109113	240240	140140	122126	306370	122124
K10,	103105	131137	147151	239241	190190	167169	207211	000000	202212	227237	111115	232236	140144	126126	324342	122122
K11,	105105	131137	137143	239241	180190	169169	213217	282364	202202	231233	113113	234234	140140	126126	320370	122124
K13,	105105	131139	137141	239241	190192	169169	201207	362378	202204	229231	109113	232232	140140	126132	320324	122124
K14,	109109	131139	139145	241241	190190	165167	207227	344364	200204	219235	109117	236236	140140	126126	000000	122122
K15,	109109	131139	137139	239239	190192	167167	207221	282362	200208	231235	111113	236236	142142	118126	314324	122124
K16,	000000	131137	147149	239241	182190	165167	201209	360362	200212	239239	109111	236240	140144	126126	318350	122122
K17,	105105	131139	137143	239241	192194	167167	207207	362364	198200	231241	113113	236236	140142	120122	318344	120122
K18,	105107	137139	143157	241241	190196	167167	217217	354360	198212	231235	113117	236242	140140	126126	310314	122122
K19,	103105	131137	139151	241241	190190	169169	213217	278364	202212	231235	113119	234238	140140	126126	314366	122122
K20,	105105	131131	137151	241241	190190	167169	201217	362364	202212	235235	113119	238240	140140	122126	314350	122124
K22,	107109	131137	147149	239239	190190	167169	217217	344372	202212	227231	111113	236238	140142	126130	306354	122122
POP
LAR01,	103107	131139	145149	241241	192192	167169	207213	282364	198212	227235	111117	236236	140140	126126	342350	120122
LAR02,	101107	131137	143145	239239	190190	167171	207207	282362	202212	229237	111113	236236	140140	126126	314362	120120
LAR03,	105107	131139	131163	239239	190192	167169	207209	362380	200202	227227	107115	236236	140140	126126	320358	122126
LAR04,	105105	131139	131139	239241	182192	167167	201207	278364	206212	233235	113113	236238	140140	126132	286318	122126
LAR05,	103105	139139	139149	239241	190192	167179	207237	278362	198212	233235	105113	236240	140140	126126	362366	122122
LAR06,	105109	131141	149153	239241	192192	167171	207229	360364	200208	231231	111115	236240	142142	126132	318318	122122
LAR07,	101109	131131	147157	239241	190192	167167	209209	362370	200204	227237	113115	232236	142142	126126	318346	122124
LAR08,	105107	131139	139157	239239	190190	169169	217219	282360	200204	227237	109113	236240	142144	126126	318350	122124
LAR09,	105107	131131	139161	239241	192194	167169	217217	282282	198202	231235	111111	232236	144144	120126	318366	120122
LAR10,	105109	131137	147151	239241	192192	167169	215215	358358	212212	237239	113115	238242	140142	126126	350358	122122
LAR11,	099105	131131	147151	241241	190192	167167	211211	358376	212212	231239	113115	236242	140142	126126	318354	122126
LAR12,	105109	137139	143155	239239	182192	167169	000000	362364	198208	227231	111113	232240	140140	126126	350354	122126
LAR13,	105109	131131	139149	239239	192194	165167	207219	344362	198212	247249	109113	232240	000000	126126	358366	122126
LAR14,	103107	131139	147151	239239	192192	169171	207209	358364	202202	241241	107113	238238	140140	120126	308350	122122
LAR15,	103105	131139	137161	239239	182190	167169	215225	282364	200204	227235	111113	236240	140142	126126	326358	122122
LAR16,	105105	139139	145145	239241	190190	167167	219221	362364	200200	227229	109113	236238	144144	126128	318338	122124
LAR17,	101105	139139	139145	239241	190190	167167	207219	362364	200204	227231	109111	238238	142142	126126	314316	120122
LAR18,	105107	131131	151153	239239	190192	167167	207227	362364	200212	227231	113115	236236	140142	126126	354354	122126
LAR19,	109109	139141	141151	241241	192192	167167	209217	360362	200204	227229	109113	236240	140140	118126	318318	122122
LAR20,	105105	131137	151159	241241	190190	167169	213217	360364	196206	231231	111113	240240	140140	126126	304324	122126
TRI01,	105107	131137	151157	239239	182192	167167	201207	258336	200200	227231	113113	236236	140140	126126	314366	124126
TRI02,	101107	137139	149153	241241	190190	167167	207227	358364	198208	231237	111115	232236	140144	120126	314330	122126
TRI03,	105105	137143	131157	239239	190192	165169	000000	282362	204212	229229	111113	238238	140140	126126	314320	122126
TRI04,	105107	131137	129149	239239	190192	169169	211215	362382	200212	227233	113117	232238	140140	126126	318322	122126
TRI05,	109109	131137	153153	239241	190190	167167	207207	282344	200212	235241	111113	238238	140140	126126	304308	122124
TRI07,	105105	131139	000000	239239	190190	167167	201201	344362	202204	229237	107113	236236	144144	126126	346362	122122
TRI08,	105105	137139	137151	239239	190194	167167	217217	258364	200200	231231	113115	234236	140142	122126	314346	122122
TRI09,	105105	131139	129139	239241	190192	167169	207217	362368	204208	227235	115119	236236	140140	126126	330334	122124
TRI10,	103109	131139	137145	239241	192194	167167	217219	282364	212216	235237	113123	236240	140140	122126	344348	122122
TRI11,	107109	131139	131143	241241	190192	167167	213215	278362	204206	227231	111113	236236	140142	126126	314314	122124
TRI12,	105105	131139	145147	239241	190194	167167	213219	262364	206212	231233	109113	238238	140144	130132	326358	126126
TRI13,	105107	129137	149153	239241	190192	167169	217225	362364	204208	227227	113113	236240	142142	126126	318338	122122
TRI14,	105105	131131	143151	239239	190190	167169	225225	364372	204204	227235	115115	236238	140142	126130	342362	122122
TRI15,	105109	139139	149157	241241	190194	167167	213213	364364	202206	223227	111113	232240	144144	126126	320354	122122
TRI16,	103105	129139	149159	239239	190192	169169	207227	362378	200202	227233	109109	236238	140140	126126	310362	122124
TRI17,	109109	131131	151151	237239	190196	165167	217217	282360	198198	231243	111115	234234	140140	120126	320358	122122
TRI18,	105107	129131	139139	239239	192194	167167	217217	338368	202206	229233	113115	240240	140142	126126	352362	122126
TRI19,	105105	139139	149149	239239	190192	167167	207207	278362	202206	235245	113117	232238	140140	122126	314318	122122
TRI20,	105105	129131	151157	239239	190192	167167	217217	282362	200200	227229	113117	234234	142142	126126	358362	122126
TRI21,	105109	139139	131161	239241	190190	167169	207209	280344	202212	227235	111115	236240	140144	126126	314362	122126
VOL01,	101105	131131	147163	239241	190196	167169	207217	362362	200212	227229	113119	238240	140140	126126	314362	122122
VOL02,	107109	131137	139143	239241	190190	167169	221227	278362	200212	233237	111117	234236	142142	126126	308362	122122
VOL03,	105107	129131	137143	239239	190190	167167	201201	362370	206208	235235	113113	236240	140142	126126	320342	122122
VOL04,	107107	131139	139151	239239	190192	167169	213215	344362	200202	231239	113115	236238	140140	126132	322384	122122
VOL05,	099107	131137	147151	239239	192192	167169	207215	256362	200212	227233	111113	236236	142144	126130	318350	122122
VOL06,	107107	131139	149167	239239	190192	167169	217217	358374	198204	227231	111113	236236	140142	122122	350350	122126
VOL07,	107109	135139	129143	237239	190192	165169	211221	344362	206212	237237	109111	234238	140142	126126	308318	122122
VOL08,	103105	135139	141155	239239	190194	167167	217217	360378	212212	231231	113115	236236	140140	120132	350374	122122
VOL09,	105105	137139	141155	239239	182192	169169	207207	362362	202208	227235	109113	236238	142144	126126	304366	122122
VOL10,	099105	131137	131143	239239	190194	167167	215215	282364	198198	233235	109113	232234	140142	122126	324366	122122
VOL11,	109109	131139	145181	239241	190196	167169	207217	362362	198200	235245	111113	236236	140140	126126	318354	122126
VOL12,	109109	131131	163181	239239	182190	167169	213219	362364	206212	229233	111113	236240	140140	126126	310318	122126
VOL13,	105107	129139	141151	239241	190192	167169	201207	282362	198200	231245	109117	234236	140144	126126	318326	122122
VOL14,	107107	131131	147151	239239	190190	167167	217231	362364	202216	227237	111113	236236	140140	126126	314346	122126
VOL15,	099105	137139	151155	239239	190192	169169	211211	362364	204212	235245	113119	230236	140140	126126	314346	124126
VOL16,	107107	131141	153165	239241	192192	167169	217225	360362	200206	229245	113113	236240	140144	120126	326330	124126
VOL17,	105107	131131	145165	239239	192192	167169	217225	362362	202206	229245	113113	236240	140144	120126	314330	122126
VOL18,	105107	131139	147157	239239	190192	167169	211217	362370	206206	227245	111117	236236	144144	126126	308318	120124
VOL19,	105107	131139	129151	239239	190192	167169	217217	282362	206208	227239	113115	236240	140142	126126	320338	122122
VOL20,	107107	131139	147149	239239	190194	167167	213219	362362	200212	235237	113113	234234	140142	126126	308350	122126
POP
LS01,	105105	131139	143149	239241	190190	167167	207225	362372	200206	231231	115117	236240	140140	126132	338378	120122
LS02,	101107	131139	145151	239241	190196	169169	219219	362362	200202	229235	109113	234238	142142	126126	314350	122126
LS03,	099105	131131	155161	239239	190190	167167	201201	356362	200202	219247	109119	236240	142142	132140	314314	122124
LS04,	107107	139139	145161	241241	190190	167169	219223	362368	198200	227235	113117	236240	140144	126126	310350	124124
LS05,	099109	131131	145153	239239	190190	169169	207215	362362	198200	225247	109113	238240	140142	126140	314314	122122
LS06,	099103	131131	147167	239239	190190	169169	207225	360364	198208	227243	113117	238240	140140	126126	324342	122122
LS07,	101105	000000	143149	239241	190190	169169	219219	362368	198204	227231	109115	234234	144144	126126	304324	122122
LS08,	103105	139139	131159	239239	182190	167169	215215	260362	200206	225231	115115	234234	142142	120140	324324	122122
LS09,	105105	135135	149151	239239	190190	169169	207207	354362	206208	229229	111113	234238	140142	126126	314346	122122
LS10,	103107	131135	151157	239239	188192	167167	201219	282362	206206	227231	113113	234236	142144	126132	318318	122124
LS11,	105109	135139	145157	239239	192192	167167	219225	360362	200206	227231	111113	236236	144144	126126	292322	122124
LS12,	105107	129139	145159	239239	190190	169169	207237	344354	200200	231237	109115	240240	144144	126126	314314	122124
LS13,	103109	131139	147157	239241	194194	167169	207237	364368	208212	231243	113115	236236	140142	126132	334338	122122
LS14,	103105	137139	143161	239239	190190	167169	201207	344356	200210	217237	117117	236240	142142	126132	314334	126126
LS15,	105105	131131	151155	239239	190190	169171	217217	354362	200200	231237	109117	236236	140140	126126	318346	122122
LS16,	099101	137137	145159	239239	180192	167169	217225	362362	202212	233235	113117	236242	140144	120126	314342	122124
POP
KL01,	099107	131131	139163	239239	190190	167167	217219	364372	200208	227227	113113	234234	140142	126132	326358	122126
KL02,	103105	139139	147155	239239	190192	169169	207207	280344	200208	231237	109113	236236	142142	126132	292354	122124
KL03,	101109	135141	137153	229231	188188	171173	215225	402424	206210	219229	109113	232234	140140	124124	306330	122124
KL04,	105107	131139	149151	239239	190192	167167	213217	360364	198200	231237	113113	236236	140140	126130	314366	122122
KL05,	105109	131139	151153	239239	192192	167167	209219	282358	208208	231233	111113	234236	140140	126126	318354	122124
KL06,	105109	131139	149149	241241	190192	167167	201211	282336	206212	227231	111117	238240	142142	126126	314320	122122
KL07,	103107	131139	143149	239239	182192	167169	201201	362364	200212	229235	113117	236238	144144	126126	314314	122122
KL08,	107109	131139	139163	241241	182192	167169	201201	362364	208212	229237	115117	236242	144144	126132	320360	122122
KL09,	105105	131139	137143	239241	192192	167167	207225	258362	200200	227227	109113	234234	140140	126126	000000	122126
KL10,	105109	131139	137143	239239	190190	167167	225225	362362	198198	229231	117119	236236	140142	116126	314382	000000
KL11,	103107	139139	129151	239241	190190	167167	211213	282362	198210	227227	105113	234234	140144	120126	322362	122122
KL12,	105105	131131	143149	239239	190192	165167	211217	360362	198212	237249	111113	234240	142142	126126	318318	122126
KL13,	101107	137139	143151	239241	190192	169169	207211	358360	198212	231245	111113	238238	140140	126126	318346	122122
KL14,	105107	137139	143147	239239	182192	167167	215223	356382	204212	219231	111113	236236	140142	126126	320342	122122
POP
FPM105,	105105	131139	000000	239239	192192	165167	000000	362364	198212	231233	111113	238240	000000	122126	314338	000000
FPM106,	103105	131139	139149	239239	192192	167169	219225	362362	202206	233235	109113	230238	140144	126130	320346	000000
FPM110,	105105	131135	151157	239239	190192	167169	227227	364364	196212	229233	113113	236236	140142	120126	320350	122126
FPM114,	105105	131139	137151	239241	182192	167169	201201	282364	198200	235237	111113	236238	140140	126126	318320	122122
FPM115,	107107	131137	151193	239239	182194	167169	207207	358364	202202	231247	111111	236238	140140	118126	314314	122126
FPM118,	103103	131135	131141	239241	190194	167169	217217	344362	200206	231235	109115	236236	140140	126126	320358	120122
FPM119,	103105	131135	147151	239239	190194	167167	207207	362362	212216	233235	109113	236240	140140	126126	314362	122122
FPM12,	105107	129131	139143	239239	192196	167167	211221	362364	208212	227245	111113	236238	140142	126130	314350	122122
FPM120,	107107	131139	153155	239241	182190	167169	207223	362364	198212	231237	113115	236238	142144	126126	292320	122122
FPM125,	105107	131139	143145	239239	190192	167167	215217	362364	202208	227231	113117	232236	140142	122126	320346	120124
FPM128,	105105	131139	149151	239239	182192	167169	217217	278348	196200	225237	111117	236238	142144	122126	314314	124126
FPM130,	105105	131137	131151	239239	190190	167169	217217	282364	198202	235237	111113	236236	140140	120126	314324	122122
FPM131,	105107	131135	157157	239239	190190	167169	217217	354378	204206	231245	111115	236238	142142	126134	350354	122126
FPM132,	105107	131137	141151	239241	190192	167167	209221	362376	208208	229235	111113	230236	142144	126126	350350	122126
FPM16,	107107	131139	157159	239239	182190	167169	000000	362362	000000	231231	105117	000000	140140	126132	318334	120122
FPM20,	101105	131135	147147	239243	190192	167169	207211	344362	200212	227231	115115	000000	140140	126126	316322	124124
FPM21,	099105	135139	149157	239243	192192	167169	217217	364364	200206	235235	107113	232238	000000	118126	304346	000000
FPM26,	107107	139139	147153	239241	190190	167169	217227	282356	200200	227227	113113	234238	142142	126126	314354	122122
FPM29,	099101	135135	143151	239239	192192	167169	211211	364364	200200	225231	107115	236236	142142	126126	330340	122122
FPM30,	105109	137139	149163	239241	190192	167169	219233	348360	200206	235237	113113	238238	140140	126126	332332	120122
FPM31,	103109	131139	131149	239241	190192	167167	217219	256362	198210	227235	111113	236236	140142	120126	292310	120122
FPM32,	103105	131139	155157	239239	190192	000000	227227	362362	200214	227237	113115	238240	140144	122126	314358	122122
FPM39,	105107	135139	151151	241241	192192	167169	211217	344362	198204	229237	111113	232236	140140	126132	342342	122126
FPM42,	105109	131139	139151	239239	190192	167169	213219	362382	202204	231231	113115	236236	142142	126126	314358	122124
FPM48,	101105	000000	141149	239241	190192	167169	000000	000000	198204	231231	111113	236236	140140	122126	000000	122122
FPM50,	103109	131139	131151	239241	190192	167169	201219	258364	200200	227227	113113	236236	140142	126126	304310	000000
FPM57,	099105	125139	137157	237239	182192	167167	217225	362376	206210	227231	111113	234238	140142	126126	312314	122122
FPM59,	105105	137139	137151	239239	190190	167169	213219	358362	206212	231231	113113	236238	140142	120126	314324	122122
FPM60,	105105	131131	137145	239241	190190	169169	201211	356358	200212	227231	111113	236238	140140	126126	320322	122126
FPM63,	105105	137139	141151	239239	190190	167169	217217	362362	206208	227231	113113	232240	140140	122126	346354	122126
FPM64,	105105	125131	141145	239241	190192	167169	000000	360364	198206	231231	113113	236238	142142	126126	000000	122126
FPM67,	107107	131137	147149	239241	192192	167169	217227	262362	212212	229235	113117	234236	140140	126126	338354	122126
FPM68,	103105	131137	139143	239239	190192	167167	211227	360362	198206	227229	111113	234234	144144	122126	354362	122126
FPM69,	107109	139139	155157	239243	192192	167167	201207	344364	200212	227227	109109	236238	140140	122126	314362	122126
FPM71,	105107	131131	143151	239241	190192	165167	201217	362376	198208	229235	105111	236236	142142	126126	304314	122122
FPM76,	105107	131139	139145	239239	190190	165171	207207	282282	000000	229237	105117	236236	138138	126132	000000	122126
FPM8,	107107	129139	147147	239241	190190	167167	215225	336364	198198	227237	113117	232242	140144	126126	318342	122126
FPM83,	105105	137139	145153	239239	182190	167167	209231	278364	200212	227229	115119	234238	140142	122126	314366	122126
FPM87,	103105	129131	149149	239241	190190	169169	217217	364378	204212	231237	111113	236236	140140	126126	316322	122122
FPM95,	105107	131139	137141	239239	192194	167169	211213	358364	212212	227239	105111	240242	142142	126126	314314	122126
FPM97,	099105	135139	000000	239241	190194	167169	213225	364364	196200	227233	111113	234238	140140	122126	332358	000000
ALPM12,	105107	139141	157163	239239	190192	167167	207213	282362	212212	233243	111115	236238	140140	126126	322342	122124
ALPM17,	105105	139139	141159	239239	190194	167169	207215	344362	204204	231241	109113	232238	140144	122132	318320	122122
ALPM19,	105107	131139	129143	237241	190190	167167	211227	278344	200212	233237	109117	234238	142142	126126	310362	122122
ALPM21,	105107	137139	149153	239239	190192	167167	207217	364370	198200	227231	111113	234238	140140	126126	314358	122126
ALPM23,	105105	135139	155157	239241	190190	167169	207227	250376	204212	227231	113123	236236	140142	120132	314350	122122
ALPM24,	105105	135139	143149	239239	190194	167169	207213	282362	206208	227237	111117	232238	140140	126126	314362	000000
ALPM26,	105105	139139	149151	239241	190192	167167	217219	362372	198206	231231	105109	234236	144144	126126	306314	000000
ALPM27,	107107	137137	129149	239241	190192	169169	000000	282360	198204	229231	109113	230236	140144	126126	354362	122122
ALPM30,	105105	131135	149149	239239	190190	169169	209209	344370	202212	235237	109117	236236	140140	126126	306314	122122
ALPM31,	105105	131139	131145	239239	188190	167169	207217	336362	200206	227229	111115	236236	144144	120126	314314	122122
ALPM34,	101105	131139	149149	239241	182190	167169	207211	362372	200212	227235	111113	236242	140140	126126	340366	122122
ALPM35,	101105	135135	137155	239239	192194	167169	209209	362364	198198	227237	111115	236240	140144	120120	318358	122122
ALPM37,	105107	131131	149151	239241	192194	169169	213217	278372	200212	235235	113115	238238	142142	122126	314354	122122
ALPM40,	105105	131139	149155	239241	190196	167169	225225	258370	202206	227233	109111	236240	140144	126126	320322	122122
